# Supplementary material for: Massive Parallel DNA Sequencing of Patients with Inherited Cardiomyopathies in Cyprus and Suggestion of Digenic or Oligogenic Inheritance
Source: Genes (Basel). 2024 Feb 28;15(3):319. doi: 10.3390/genes15030319 (PMC10970479; doi:10.3390/genes15030319)
Supplement: Supplementary file 1 [file genes-15-00319-s001.zip]

Archive with 1 entries (1 files):
- genes-2711172-supplementary.pdf
